# Supplementary material for: The psychological status of patients with delayed intravitreal injection for treatment of diabetic macular edema due to the COVID–19 pandemic
Source: PLoS One. 2023 Aug 25;18(8):e0290260. doi: 10.1371/journal.pone.0290260 (PMC10456183; doi:10.1371/journal.pone.0290260)
Supplement: S1 Dataset — This is a gross data of the subjects in this study. (XLSX) [file pone.0290260.s001.xlsx]

## Sheet: Datasheet
Age	@gender	@race	@religion	RecategorizeAgama	@levelofeducation	Recategorizelevelofeducation	@employmentstatus	@householdincomeinRM	Householdincomeregroup	@Maritalstatus	@whodoyoulivewith	@medicalillnessmorethanone	None	Diabetesmellitus	Hypertension	Chronickidneydisease	Highcholesterol	heartdisease	Asthma	Lungdisease	Mentalillness	@whicheyesreceiveInjection	ONEorBOTHEyeReceivedInjection	visionofeyesreceivedinjection	LevelofLEFTEYEVISIONbeforedelaytreatment	LevelofRIGHTEYEVISIONbeforedelaytreatment	ONEorBOTHEyePoorVIsionBeforeDelayedTreatment	@Howmanynumbersintravitrealinjectionsreceived	Numberofintravitrealinjectionsreceived	@Whenwasthelasttimereceivedintravitrealinjection	Lastinjectionsreceivedregroup	HowwasyourLEFTEYEvisionafterreceivedinjection	HowwasyourRIGHTEYEvisionafterreceivedinjection	Didyourappointmentdelayed	Howmanytimesyourappointmentwasdelayed	@20Wasyouvisionaffectedwhenappointmentdelayed	Wasyourvisionaffectedwhenappointmentdelayed	@21AreyouworriedofCOVID19	AreyouworriedofCOVID19	@22ifyouworriedofCOVID19whydoyoufeelso	afraidofbeinginfected	afraidoflosingbelovedones	afraidoffamilygettinginfected	afraidofinfectingothers	afraidofbeingquarantine	unsureaboutCOVI19	@23AreyouaffectedbyCOVID19pandemic	AreyouaffectedbyCOVID19pandemic	@24WhatislifeaspectaffectedduetoCOVI19pandemic
63	Female	Malay	Islam	Islam	Secondary school	Secondary education	Still working	500	<=2000	Married	Living with family	Diabetes Mellitus	No	Yes	No	No	No	No	No	No	No	Both eyes	Both eyes	Good	Good ‎/ Very good	Good ‎/ Very good	Both eye (RE & LE) average ‎/ good vision	More than three times	More than 3 times	5 weeks ago	5 to 8 weeks ago	Better	Better	Yes	Once	Not affected	Not affected	Very worried	Worried	Afraid of being infected, Afraid of losing loved ones, Afraid of family being infected	Yes	No	Yes	No	No	No	Not affected	Affected	Freedom, Health
64	Male	Malay	Islam	Islam	Secondary school	Secondary education	Unemployed	1000	<=2000	Married	Living with family	Diabetes Mellitus	No	Yes	No	No	No	No	No	No	No	Both eyes	Both eyes	Moderate	Moderate	Moderate	Both eye (RE & LE) average ‎/ good vision	More than three times	More than 3 times	14 weeks ago	More than 12 weeks ago	No changes	No changes	Yes	Twice	Mildly affected	Affected	A bit worried	Worried	Afraid of being infected	Yes	No	No	No	No	No	Mildly affected	Affected	Freedom, Social interaction (isolation and seperation due to quarantine)
65	Male	Malay	Islam	Islam	Diploma	Tertiary education	Unemployed	3000	2100 - 4000	Married	Living with family	Diabetes Mellitus	No	Yes	No	No	No	No	No	No	No	Both eyes	Both eyes	Good	Good ‎/ Very good	Good ‎/ Very good	Both eye (RE & LE) average ‎/ good vision	More than three times	More than 3 times	14 weeks ago	More than 12 weeks ago	Better	Better	Yes	More than 3 times	Affected	Affected	Very worried	Worried	Afraid of being infected	Yes	No	No	No	No	No	Affected	Affected	Not affected
65	Male	Malay	Islam	Islam	Secondary school	Secondary education	Unemployed	290	<=2000	Married	Living with family	Diabetes Mellitus	No	Yes	No	No	No	No	No	No	No	Both eyes	Both eyes	Good	Good ‎/ Very good	Good ‎/ Very good	Both eye (RE & LE) average ‎/ good vision	More than three times	More than 3 times	14 weeks ago	More than 12 weeks ago	Better	Better	Yes	More than 3 times	Not affected	Not affected	Worried	Worried	Afraid of being infected	Yes	No	No	No	No	No	Not affected	Not affected	Not affected
65	Male	Malay	Islam	Islam	Diploma	Tertiary education	Unemployed	3000	2100 - 4000	Married	Living with family	Diabetes Mellitus	No	Yes	No	No	No	No	No	No	No	Both eyes	Both eyes	Good	Good ‎/ Very good	Moderate	Both eye (RE & LE) average ‎/ good vision	More than three times	More than 3 times	5 weeks ago	5 to 8 weeks ago	Better	Better	Yes	More than 3 times	Affected	Affected	Worried	Worried	Afraid of being infected	Yes	No	No	No	No	No	Mildly affected	Affected	Not affected
80	Female	Chinese	Others	Lain-lain	Secondary school	Secondary education	Unemployed	300	<=2000	Widowed	Living alone	Diabetes Mellitus	No	Yes	No	No	No	No	No	No	No	Both eyes	Both eyes	Moderate	Moderate	Moderate	Both eye (RE & LE) average ‎/ good vision	More than three times	More than 3 times	14 weeks ago	More than 12 weeks ago	No changes	No changes	Yes	More than 3 times	Not affected	Not affected	Not worried at all	Not worried	Unsure about COVID19	No	No	No	No	No	Yes	Very affected	Affected	Not affected
68	Male	Indian	Hindu	Hindu	Secondary school	Secondary education	Unemployed	1100	<=2000	Married	Living with family	Diabetes Mellitus, Heart disease	No	Yes	No	No	No	Yes	No	No	No	Both eyes	Both eyes	Moderate	Moderate	Moderate	Both eye (RE & LE) average ‎/ good vision	More than three times	More than 3 times	14 weeks ago	More than 12 weeks ago	No changes	No changes	Yes	More than 3 times	Very affected	Affected	Not worried at all	Not worried	Unafraid/Not applicable	No	No	No	No	No	No	Mildly affected	Affected	Social interaction (isolation and seperation due to quarantine), Health, Emotion (feels empty, boredom, silent)
72	Male	Indian	Hindu	Hindu	Diploma	Tertiary education	Unemployed	700	<=2000	Married	Living with family	Diabetes Mellitus, Heart disease	No	Yes	No	No	No	Yes	No	No	No	Both eyes	Both eyes	Moderate	Moderate	Moderate	Both eye (RE & LE) average ‎/ good vision	More than three times	More than 3 times	14 weeks ago	More than 12 weeks ago	Better	Better	Yes	More than 3 times	Mildly affected	Affected	A bit worried	Worried	Unafraid/Not applicable	No	No	No	No	No	No	Unsure	Not affected	Not affected
74	Female	Malay	Islam	Islam	Secondary school	Secondary education	Unemployed	1000	<=2000	Married	Living with family	Diabetes Mellitus, High cholesterol	No	Yes	No	No	Yes	No	No	No	No	Both eyes	Both eyes	Good	Good ‎/ Very good	Good ‎/ Very good	Both eye (RE & LE) average ‎/ good vision	More than three times	More than 3 times	14 weeks ago	More than 12 weeks ago	No changes	Better	Yes	More than 3 times	Not affected	Not affected	Worried	Worried	Afraid of being infected	Yes	No	No	No	No	No	Mildly affected	Affected	Freedom, Health
65	Male	Malay	Islam	Islam	Diploma	Tertiary education	Unemployed	2500	2100 - 4000	Married	Living with family	Diabetes Mellitus, Hypertension	No	Yes	Yes	No	No	No	No	No	No	Both eyes	Both eyes	Moderate	Moderate	Moderate	Both eye (RE & LE) average ‎/ good vision	More than three times	More than 3 times	10 weeks ago	9 to 12 weeks ago	No changes	No changes	Yes	Once	Unsure	Unsure	Worried	Worried	Afraid of being infected	Yes	No	No	No	No	No	Mildly affected	Affected	Freedom, Social interaction (isolation and seperation due to quarantine)
65	Male	Malay	Islam	Islam	Diploma	Tertiary education	Unemployed	2500	2100 - 4000	Married	Living with family	Diabetes Mellitus, Hypertension	No	Yes	Yes	No	No	No	No	No	No	Both eyes	Both eyes	Moderate	Moderate	Moderate	Both eye (RE & LE) average ‎/ good vision	More than three times	More than 3 times	10 weeks ago	9 to 12 weeks ago	No changes	No changes	Yes	Once	Unsure	Unsure	Worried	Worried	Afraid of being infected	Yes	No	No	No	No	No	Mildly affected	Affected	Freedom, Social interaction (isolation and seperation due to quarantine)
73	Female	Indian	Hindu	Hindu	Primary School	Primary education and lower	Unemployed	1000	<=2000	Married	Living with family	Diabetes Mellitus, Hypertension	No	Yes	Yes	No	No	No	No	No	No	Both eyes	Both eyes	Moderate	Moderate	Moderate	Both eye (RE & LE) average ‎/ good vision	More than three times	More than 3 times	14 weeks ago	More than 12 weeks ago	Better	Better	Yes	More than 3 times	Mildly affected	Affected	Not worried	Not worried	Unsure about COVID19	No	No	No	No	No	Yes	Mildly affected	Affected	Freedom
70	Female	Malay	Islam	Islam	Masters degree	Tertiary education	Unemployed	10000	8100 - 10000	Married	Living with family	Diabetes Mellitus, Hypertension, Chronic kidney disease	No	Yes	Yes	Yes	No	No	No	No	No	Both eyes	Both eyes	Moderate	Moderate	Moderate	Both eye (RE & LE) average ‎/ good vision	More than three times	More than 3 times	14 weeks ago	More than 12 weeks ago	Better	Better	Yes	More than 3 times		Affected	Not worried	Not worried	Unsure about COVID19	No	No	No	No	No	Yes	Affected	Affected	Freedom
39	Male	Malay	Islam	Islam	Secondary school	Secondary education	Still working	3000	2100 - 4000	Married	Living with family	Diabetes Mellitus, Hypertension, Chronic kidney disease, High cholesterol	No	Yes	Yes	Yes	Yes	No	No	No	No	Both eyes	Both eyes	Moderate	Moderate	Moderate	Both eye (RE & LE) average ‎/ good vision	More than three times	More than 3 times	14 weeks ago	More than 12 weeks ago	Better	Better	Yes	More than 3 times	Mildly affected	Affected	Worried	Worried	Afraid of family being infected	No	No	Yes	No	No	No	Mildly affected	Affected	Freedom
63	Female	Malay	Islam	Islam	Secondary school	Secondary education	Unemployed	4000	2100 - 4000	Married	Living with family	Diabetes Mellitus, Hypertension, High cholesterol	No	Yes	Yes	No	Yes	No	No	No	No	Both eyes	Both eyes	Moderate	Moderate	Moderate	Both eye (RE & LE) average ‎/ good vision	More than three times	More than 3 times	14 weeks ago	More than 12 weeks ago	Better	Better	Yes	More than 3 times	Affected	Affected	A bit worried	Worried	Afraid of being infected, Afraid of losing loved ones, Afraid of family being infected, Afraid of infecting others	Yes	Yes	Yes	Yes	No	No	Mildly affected	Affected	Freedom, Social interaction (isolation and seperation due to quarantine), Health, Emotion (feels empty, boredom, sile
64	Female	Malay	Islam	Islam	Primary School	Primary education and lower	Unemployed	700	<=2000	Married	Living with family	Diabetes Mellitus, Hypertension, High cholesterol	No	Yes	Yes	No	Yes	No	No	No	No	Both eyes	Both eyes	Moderate	Moderate	Moderate	Both eye (RE & LE) average ‎/ good vision	More than three times	More than 3 times	14 weeks ago	More than 12 weeks ago	No changes	No changes	Yes	More than 3 times	Mildly affected	Affected	Worried	Worried	Unsure about COVID19	No	No	No	No	No	Yes	Not affected	Not affected	Not affected
74	Male	Malay	Islam	Islam	Masters degree	Tertiary education	Unemployed	3500	2100 - 4000	Married	Living with family	Diabetes Mellitus, Hypertension, High cholesterol	No	Yes	Yes	No	Yes	No	No	No	No	Both eyes	Both eyes	Moderate	Moderate	Moderate	Both eye (RE & LE) average ‎/ good vision	More than three times	More than 3 times	14 weeks ago	More than 12 weeks ago	No changes	No changes	Yes	More than 3 times	Mildly affected	Affected	Not worried at all	Not worried	Unsure about COVID19	No	No	No	No	No	Yes	Affected	Affected	Not affected
77	Male	Chinese	Buddha	Buddha	Bachelors degree	Tertiary education	Unemployed	2500	2100 - 4000	Married	Living with family	Diabetes Mellitus, Hypertension, High cholesterol	No	Yes	Yes	No	Yes	No	No	No	No	Both eyes	Both eyes	Moderate	Moderate	Moderate	Both eye (RE & LE) average ‎/ good vision	More than three times	More than 3 times	14 weeks ago	More than 12 weeks ago	Worse	Worse	Yes	More than 3 times	Affected	Affected	Worried	Worried	Afraid of being infected	Yes	No	No	No	No	No	Mildly affected	Affected	Freedom, Social interaction (isolation and seperation due to quarantine), Health
75	Male	Malay	Islam	Islam	Secondary school	Secondary education	Unemployed	2000	<=2000	Married	Living with family	Diabetes Mellitus, Hypertension, High cholesterol, Heart disease	No	Yes	Yes	No	Yes	Yes	No	No	No	Both eyes	Both eyes	Moderate	Moderate	Moderate	Both eye (RE & LE) average ‎/ good vision	Twice	1 to 3 times	14 weeks ago	More than 12 weeks ago	Better	Better	Yes	Twice	Unsure	Unsure	Worried	Worried	Afraid of being infected, Afraid of family being infected	Yes	No	Yes	No	No	No	Mildly affected	Affected	Freedom, Social interaction (isolation and seperation due to quarantine), Health
66	Female	Chinese	Buddha	Buddha	Secondary school	Secondary education	Unemployed	3000	2100 - 4000	Married	Living with family	Diabetes Mellitus	No	Yes	No	No	No	No	No	No	No	Both eyes	Both eyes	Moderate	Moderate	Moderate	Both eye (RE & LE) average ‎/ good vision	More than three times	More than 3 times	14 weeks ago	More than 12 weeks ago	Worse	Worse	Yes	More than 3 times	Not affected	Not affected	Very worried	Worried	Unsure about COVID19	No	No	No	No	No	Yes	Not affected	Not affected	Not affected
65	Male	Malay	Islam	Islam	Diploma	Tertiary education	Unemployed	3000	2100 - 4000	Married	Living with family	Chronic kidney disease, Diabetes Mellitus	No	Yes	No	Yes	No	No	No	No	No	Both eyes	Both eyes	Poor	Very poor ‎/ poor	Very poor ‎/ poor	Both eye (RE & LE) poor vision	More than three times	More than 3 times	5 weeks ago	5 to 8 weeks ago	Better	Better	Yes	Once	Mildly affected	Affected	Not worried	Not worried	Unsure about COVID19	No	No	No	No	No	Yes	Mildly affected	Affected	Financial, Social interaction (isolation and seperation due to quarantine)
77	Female	Malay	Islam	Islam	Secondary school	Secondary education	Unemployed	2300	2100 - 4000	Married	Living with family	Diabetes Mellitus	No	Yes	No	No	No	No	No	No	No	Both eyes	Both eyes	Poor	Very poor ‎/ poor	Very poor ‎/ poor	Both eye (RE & LE) poor vision	More than three times	More than 3 times	14 weeks ago	More than 12 weeks ago	Better	Better	Yes	More than 3 times	Affected	Affected	Worried	Worried	Afraid of being infected, Afraid of losing loved ones, Afraid of being quarantined	Yes	Yes	No	No	Yes	No	Not affected	Not affected
69	Male	Chinese	Buddha	Buddha	Diploma	Tertiary education	Unemployed	100	<=2000	Widowed	Living with family	Diabetes Mellitus, Chronic kidney disease	No	Yes	No	Yes	No	No	No	No	No	Both eyes	Both eyes	Very poor	Very poor ‎/ poor	Very poor ‎/ poor	Both eye (RE & LE) poor vision	More than three times	More than 3 times	8 weeks ago	5 to 8 weeks ago	Better	Better	Yes	Twice	Affected	Affected	A bit worried	Worried	Afraid of being infected	Yes	No	No	No	No	No	Affected	Affected	Financial, Emotion (feels empty, boredom, silent)
65	Female	Malay	Islam	Islam	Bachelors degree	Tertiary education	Unemployed	6000	4100 - 6000	Married	Living with family	Diabetes Mellitus, Hypertension	No	Yes	Yes	No	No	No	No	No	No	Both eyes	Both eyes	Poor	Very poor ‎/ poor	Very poor ‎/ poor	Both eye (RE & LE) poor vision	More than three times	More than 3 times	14 weeks ago	More than 12 weeks ago	Better	Better	Yes	More than 3 times	Affected	Affected	Worried	Worried	Afraid of being infected, Afraid of family being infected	Yes	No	Yes	No	No	No	Affected	Affected	Health, Emotion (feels empty, boredom, silent)
66	Female	Malay	Islam	Islam	Secondary school	Secondary education	Unemployed	4500	4100 - 6000	Married	Living with family	Diabetes Mellitus, Hypertension	No	Yes	No	No	Yes	No	No	No	No	Both eyes	Both eyes	Poor	Very poor ‎/ poor	Very poor ‎/ poor	Both eye (RE & LE) poor vision	More than three times	More than 3 times	10 weeks ago	9 to 12 weeks ago	No changes	No changes	Yes	Twice	Mildly affected	Affected	Not worried	Not worried	Unsure about COVID19	No	No	No	No	No	Yes	Mildly affected	Affected	Freedom
74	Male	Chinese	Buddha	Buddha	Primary School	Primary education and lower	Unemployed	800	<=2000	Married	Living with family	Diabetes Mellitus, Hypertension	No	Yes	Yes	No	No	No	No	No	No	Both eyes	Both eyes	Poor	Very poor ‎/ poor	Very poor ‎/ poor	Both eye (RE & LE) poor vision	More than three times	More than 3 times	14 weeks ago	More than 12 weeks ago	Better	Better	Yes	More than 3 times	Affected	Affected	Worried	Worried	Afraid of family being infected, Afraid of being infected,	Yes	No	Yes	No	No	No	Mildly affected	Affected	Social interaction (isolation and seperation due to quarantine)), Emotion (feels empty, boredom, silent)
54	Female	Indian	Hindu	Hindu	Secondary school	Secondary education	Unemployed	4000	2100 - 4000	Married	Living with family	Diabetes Mellitus, Hypertension, High cholesterol	No	Yes	Yes	No	Yes	No	No	No	No	Both eyes	Both eyes	Very poor	Very poor ‎/ poor	Very poor ‎/ poor	Both eye (RE & LE) poor vision	More than three times	More than 3 times	14 weeks ago	More than 12 weeks ago	Better	Better	Yes	More than 3 times		Affected	Not worried	Not worried	Unsure about COVID19	No	No	No	No	No	Yes	Not affected	Not affected	Not affected
60	Male	Chinese	Buddha	Buddha	Primary School	Primary education and lower	Still working	1000	<=2000	Married	Living alone	Diabetes Mellitus, Hypertension, High cholesterol	No	Yes	Yes	No	Yes	No	No	No	No	Both eyes	Both eyes	Poor	Very poor ‎/ poor	Very poor ‎/ poor	Both eye (RE & LE) poor vision	More than three times	More than 3 times	8 weeks ago	5 to 8 weeks ago	Better	Better	Yes	Once	Mildly affected	Affected	Worried	Worried	Afraid of being infected, Afraid of infecting others	Yes	No	No	Yes	No	No	Affected	Affected	Financial, Employment (losing job)
72	Female	Indian	Hindu	Hindu	Secondary school	Secondary education	Unemployed	1000	<=2000	Married	Living with family	Diabetes Mellitus, Hypertension, High cholesterol	No	Yes	Yes	No	Yes	No	No	No	No	Both eyes	Both eyes	Poor	Very poor ‎/ poor	Very poor ‎/ poor	Both eye (RE & LE) poor vision	More than three times	More than 3 times	14 weeks ago	More than 12 weeks ago	Worse	Worse	Yes	Twice	Very affected	Affected	Worried	Worried	Afraid of losing loved ones, Afraid of family being infected, Afraid of infecting others	No	Yes	Yes	Yes	No	No	Affected	Affected	Freedom, Social interaction (isolation and seperation due to quarantine), Health, Emotion (feels empty, boredom, sile
65	Male	Malay	Islam	Islam	Diploma	Tertiary education	Unemployed	4600	4100 - 6000	Married	Living with family	Diabetes Mellitus	No	Yes	No	No	No	No	No	No	No	Both eyes	Both eyes	Poor	Very poor ‎/ poor	Very poor ‎/ poor	Both eye (RE & LE) poor vision	More than three times	More than 3 times	12 weeks ago	9 to 12 weeks ago	Better	Better	Yes	Twice	Mildly affected	Affected	Not worried	Worried	Afraid of being infected	Yes	No	No	No	No	No	Not affected	Affected	Freedom, Social interaction (isolation and seperation due to quarantine)
79	Male	Chinese	Buddha	Buddha			Unemployed	2000	<=2000	Married	Living with family	Diabetes Mellitus	No	Yes	No	No	No	No	No	No	No	Both eyes	Both eyes	Very poor	Very poor ‎/ poor	Very poor ‎/ poor	Both eye (RE & LE) poor vision	More than three times	More than 3 times	14 weeks ago	More than 12 weeks ago	Better	Better	Yes	Once	Affected	Affected	A bit worried	Worried	Unsure about COVID19	No	No	No	No	No	Yes	Very affected	Affected	Emotion (feels empty, boredom, silent)
67	Female	Indian	Hindu	Hindu	Secondary school	Secondary education	Unemployed	1500	<=2000	Married	Living with family	Diabetes Mellitus	No	Yes	No	No	No	No	No	No	No	Both eyes	Both eyes	Poor	Very poor ‎/ poor	Moderate	One eye (RE or LE) poor vision	More than three times	More than 3 times	8 weeks ago	5 to 8 weeks ago	Better	Better	Yes	Twice	Mildly affected	Affected	Worried	Worried	Afraid of being infected, Afraid of family being infected	Yes	No	Yes	No	No	No	Not affected	Affected	Financial, Emotion (feels empty, boredom, silent)
74	Female	Malay	Islam	Islam	Secondary school	Secondary education	Unemployed	1000	<=2000	Married	Living with family	Diabetes Mellitus, High cholesterol	No	Yes	No	No	Yes	No	No	No	No	Both eyes	Both eyes	Good	Good ‎/ Very good	Very poor ‎/ poor	One eye (RE or LE) poor vision	More than three times	More than 3 times	5 weeks ago	5 to 8 weeks ago	Better	Worse	Yes	Once	Not affected	Not affected	Worried	Worried	Afraid of being infected, Afraid of losing loved ones	Yes	Yes	No	No	No	No	Affected	Affected	Freedom, Social interaction (isolation and seperation due to quarantine), Basic needs (inadequate)
67	Male	Indian	Others	Lain-lain	Secondary school	Secondary education	Unemployed	3000	2100 - 4000	Single	Living alone	Diabetes Mellitus, Hypertension	No	Yes	Yes	No	No	No	No	No	No	Both eyes	Both eyes	Good	Good ‎/ Very good	Very poor ‎/ poor	One eye (RE or LE) poor vision	More than three times	More than 3 times	5 weeks ago	5 to 8 weeks ago	Better	No changes	Yes	Once	Not affected	Not affected	A bit worried	Worried	Afraid of being infected	Yes	No	No	No	No	No	Mildly affected	Affected	Not affected
49	Female	Malay	Islam	Islam	PhD	Tertiary education	Unemployed	7000	6100 - 8000	Divorced	Living with family	Diabetes Mellitus, Hypertension, High cholesterol	No	Yes	Yes	No	Yes	No	No	No	No	Both eyes	Both eyes	Very poor	Very poor ‎/ poor	Good ‎/ Very good	One eye (RE or LE) poor vision	More than three times	More than 3 times	12 weeks ago	9 to 12 weeks ago	Better	Better	Yes	Once	Mildly affected	Affected	Worried	Worried	Afraid of being infected, Afraid of losing loved ones, Afraid of family being infected, Afraid of infecting others	Yes	Yes	Yes	Yes	No	No	Mildly affected	Affected	Social interaction (isolation and seperation due to quarantine)
60	Male	Indian	Hindu	Hindu	Secondary school	Secondary education	Still working	2650	2100 - 4000	Married	Living with family	Diabetes Mellitus, Hypertension, High cholesterol	No	Yes	Yes	No	Yes	No	No	No	No	Both eyes	Both eyes	Poor	Very poor ‎/ poor	Moderate	One eye (RE or LE) poor vision	More than three times	More than 3 times	8 weeks ago	5 to 8 weeks ago	Better	Better	Yes	More than 3 times	Mildly affected	Affected	Worried	Worried	Afraid of being infected, Afraid of losing loved ones, Afraid of family being infected, Afraid of infecting others, Afraid of being quarantined	Yes	Yes	Yes	Yes	No	No	Not affected	Not affected	Not affected
73	Female	Malay	Islam	Islam	Primary School	Primary education and lower	Unemployed	5000	4100 - 6000	Married	Living with family	Diabetes Mellitus, Hypertension, High cholesterol, Heart disease	No	Yes	Yes	No	Yes	Yes	No	No	No	Both eyes	Both eyes	Moderate	Moderate	Very poor ‎/ poor	One eye (RE or LE) poor vision	More than three times	More than 3 times	14 weeks ago	More than 12 weeks ago	No changes	No changes	Yes	Once	Not affected	Not affected	Worried	Worried	Afraid of being infected, Afraid of losing loved ones, Afraid of family being infected	Yes	Yes	Yes	No	No	No	Affected	Affected	Freedom, Social interaction (isolation and seperation due to quarantine), Emotion (feels empty, boredom, silent)
78	Male	Malay	Islam	Islam	Secondary school	Secondary education	Unemployed	2000	<=2000	Married	Living with family	Diabetes Mellitus	No	Yes	No	No	No	No	No	No	No	Both eyes	Both eyes	Good	Good ‎/ Very good	Very poor ‎/ poor	One eye (RE or LE) poor vision	More than three times	More than 3 times	14 weeks ago	More than 12 weeks ago	Better	Better	Yes	Once	Not affected	Not affected	Worried	Worried	Afraid of being infected, Afraid of family being infected	Yes	No	Yes	No	No	No	Affected	Affected	Social interaction (isolation and seperation due to quarantine)
60	Male	Indian	Hindu	Hindu	Primary School	Primary education and lower	Unemployed	1300	<=2000	Married	Living with family	Diabetes Mellitus	No	Yes	No	No	No	No	No	No	No	Left eye	One eye	Moderate	Moderate		Both eye (RE & LE) average ‎/ good vision	Once	1 to 3 times	14 weeks ago	More than 12 weeks ago	No changes		Yes	More than 3 times	Mildly affected	Affected	Not worried	Worried	Afraid of being infected	Yes	No	No	No	No	No	Not affected	Affected	Social interaction (isolation and seperation due to quarantine), Health
79	Male	Malay	Islam	Islam	Secondary school	Secondary education	Unemployed	2000	<=2000	Married	Living with family	Diabetes Mellitus	No	Yes	No	No	No	No	No	No	No	Left eye	One eye	Good	Good ‎/ Very good		Both eye (RE & LE) average ‎/ good vision	More than three times	More than 3 times	14 weeks ago	More than 12 weeks ago	Better		Yes	More than 3 times	Not affected	Not affected	Worried	Worried	Afraid of being infected	Yes	No	No	No	No	No	Not affected	Affected	Financial, Freedom
63	Female	Malay	Islam	Islam	Primary School	Primary education and lower	Unemployed	2000	<=2000	Married	Living with family	Diabetes Mellitus, High cholesterol	No	Yes	No	No	Yes	No	No	No	No	Left eye	One eye	Moderate	Moderate		Both eye (RE & LE) average ‎/ good vision	More than three times	More than 3 times	14 weeks ago	More than 12 weeks ago	Better		Yes	Once	Not affected	Not affected	Worried	Worried	Afraid of being infected, Afraid of family being infected	Yes	No	Yes	No	No	No	Affected	Affected	Freedom, Social interaction (isolation and seperation due to quarantine), Health
63	Female	Malay	Islam	Islam	Primary School	Primary education and lower	Unemployed	5000	4100 - 6000	Married	Living with family	Diabetes Mellitus, Hypertension	No	Yes	Yes	No	No	No	No	No	No	Left eye	One eye	Moderate	Moderate		Both eye (RE & LE) average ‎/ good vision	More than three times	More than 3 times	14 weeks ago	More than 12 weeks ago	Better		Yes	More than 3 times	Mildly affected	Affected	Worried	Worried	Afraid of being infected	Yes	No	No	No	No	No	Mildly affected	Affected	Freedom
48	Male	Malay	Islam	Islam			Still working	5000	4100 - 6000	Married	Living with family	Diabetes Mellitus, Hypertension, High cholesterol	No	Yes	Yes	No	No	Yes	No	No	No	Left eye	One eye	Moderate	Moderate		Both eye (RE & LE) average ‎/ good vision	More than three times	More than 3 times	12 weeks ago	9 to 12 weeks ago	Better		Yes	Twice	Mildly affected	Affected	Worried	Worried	Afraid of being infected, Afraid of family being infected	Yes	No	Yes	No	No	No	Affected	Affected	Freedom, Social interaction (isolation and seperation due to quarantine), Health, Emotion (feels empty, boredom,
58	Male	Malay	Islam	Islam	Secondary school	Secondary education	Still working	3000	2100 - 4000	Married	Living with family	Diabetes Mellitus, Hypertension, High cholesterol, Heart disease	No	Yes	Yes	No	Yes	Yes	No	No	No	Left eye	One eye	Good	Good ‎/ Very good		Both eye (RE & LE) average ‎/ good vision	More than three times	More than 3 times	14 weeks ago	More than 12 weeks ago	No changes		Yes	More than 3 times	Not affected	Not affected	Very worried	Worried	Afraid of being infected	Yes	No	No	No	No	No	Mildly affected	Affected	Freedom, Social interaction (isolation and seperation due to quarantine)
69	Female	Chinese	Christian	Lain-lain	Secondary school	Secondary education	Still working	50	<=2000	Widowed	Living with family	Diabetes Mellitus, Hypertension, High cholesterol, Heart disease	No	Yes	Yes	No	Yes	Yes	No	No	No	Left eye	One eye	Moderate	Moderate		Both eye (RE & LE) average ‎/ good vision	More than three times	More than 3 times	14 weeks ago	More than 12 weeks ago	Better		Yes	More than 3 times	Not affected	Not affected	Very worried	Worried	Afraid of being infected	Yes	No	No	No	No	No	Affected	Affected	Financial, Freedom, Health
80	Female	Chinese	Buddha	Buddha	Primary School	Primary education and lower	Unemployed	500	<=2000	Married	Living with family	Heart disease	No	Yes	No	No	No	Yes	No	No	No	Left eye	One eye	Moderate	Moderate		Both eye (RE & LE) average ‎/ good vision	More than three times	More than 3 times	8 weeks ago	5 to 8 weeks ago	Better		Yes	Once	Affected	Affected	Not worried	Not worried	Unsure about COVID19	No	No	No	No	No	Yes	Unsure	Affected	Freedom
73	Female	Malay	Islam	Islam	Secondary school	Secondary education	Unemployed	200	<=2000	Widowed	Living with family	Hypertension, Asthma	No	Yes	Yes	No	No	No	Yes	No	No	Left eye	One eye	Good	Good ‎/ Very good		Both eye (RE & LE) average ‎/ good vision	More than three times	More than 3 times	14 weeks ago	More than 12 weeks ago	Better		Yes	More than 3 times	Affected	Affected	Very worried	Worried	Afraid of being infected, Afraid of family being infected	Yes	No	Yes	No	No	No	Affected	Affected	Financial, Freedom
80	Male	Chinese	Buddha	Buddha	Diploma	Tertiary education	Unemployed	6000	4100 - 6000	Married	Living with family	Hypertension, High cholesterol	No	Yes	Yes	No	Yes	No	No	No	No	Left eye	One eye	Moderate	Moderate		Both eye (RE & LE) average ‎/ good vision	More than three times	More than 3 times	12 weeks ago	9 to 12 weeks ago	No changes		Yes	More than 3 times	Mildly affected	Affected	A bit worried	Worried	Afraid of being infected, Afraid of losing loved ones	Yes	Yes	No	No	No	No	Not affected	Affected	Social interaction (isolation and seperation due to quarantine)), Emotion (feels empty, boredom, silent)
80	Male	Chinese	Buddha	Buddha	Diploma	Tertiary education	Unemployed	1500	<=2000	Married	Living with family	Hypertension, High cholesterol	No	Yes	Yes	No	Yes	No	No	No	No	Left eye	One eye	Good	Good ‎/ Very good		Both eye (RE & LE) average ‎/ good vision	More than three times	More than 3 times	14 weeks ago	More than 12 weeks ago	Better		Yes	More than 3 times	Affected	Affected	Very worried	Worried	Afraid of being infected, Afraid of losing loved ones, Afraid of family being infected	Yes	Yes	Yes	No	No	No	Not affected	Affected	Freedom, Social interaction (isolation and seperation due to quarantine), Health
77	Male	Chinese	Buddha	Buddha	Primary School	Primary education and lower	Unemployed	60	<=2000	Married	Living with family	Diabetes Mellitus	No	Yes	No	No	No	No	No	No	No	Left eye	One eye	Moderate	Moderate		Both eye (RE & LE) average ‎/ good vision	More than three times	More than 3 times	12 weeks ago	9 to 12 weeks ago	No changes		Yes	Twice	Affected	Affected	A bit worried	Worried								Mildly affected	Affected	Financial, Employment (losing job)
77	Male	Chinese	Buddha	Buddha	Primary School	Primary education and lower	Unemployed	60	<=2000	Married	Living with family	Diabetes Mellitus	No	Yes	No	No	No	No	No	No	No	Left eye	One eye	Moderate	Moderate		Both eye (RE & LE) average ‎/ good vision	More than three times	More than 3 times	12 weeks ago	9 to 12 weeks ago	No changes		Yes	Twice	Not affected	Not affected	A bit worried	Worried								Mildly affected	Affected	Financial, Employment (losing job)
77	Male	Chinese	Buddha	Buddha	Primary School	Primary education and lower	Unemployed	60	<=2000	Married	Living with family	Diabetes Mellitus	No	Yes	No	No	No	No	No	No	No	Left eye	One eye	Moderate	Moderate		Both eye (RE & LE) average ‎/ good vision	More than three times	More than 3 times	12 weeks ago	9 to 12 weeks ago	No changes		Yes	Twice	Not affected	Not affected	A bit worried	Worried								Mildly affected	Affected	Financial, Employment (losing job)
66	Male	Malay	Islam	Islam	Diploma	Tertiary education	Unemployed	1000	<=2000	Married	Living with family	Diabetes Mellitus, Hypertension, Chronic kidney disease, High cholesterol, Masalah jant	No	Yes	Yes	Yes	Yes	Yes	No	No	No	Left eye	One eye	Poor	Very poor ‎/ poor		Both eye (RE & LE) poor vision	More than three times	More than 3 times	8 weeks ago	5 to 8 weeks ago	No changes		Yes	Twice	Unsure	Unsure	Not worried	Not worried	Unsure about COVID19	No	No	No	No	No	Yes	Not affected	Not affected
77	Male	Malay	Islam	Islam	Secondary school	Secondary education	Unemployed	4000	2100 - 4000	Married	Living with family	Hypertension, High cholesterol	No	Yes	Yes	No	Yes	No	No	No	No	Left eye	One eye	Poor	Very poor ‎/ poor		Both eye (RE & LE) poor vision	More than three times	More than 3 times	8 weeks ago	5 to 8 weeks ago	No changes		Yes	Twice	Not affected	Not affected	Worried	Worried	Afraid of being infected	Yes	No	No	No	No	No	Not affected	Affected	Freedom, Social interaction (isolation and seperation due to quarantine)
80	Female	Malay	Islam	Islam	Masters degree	Tertiary education	Unemployed	8000	6100 - 8000	Married	Living with family	Asthma, Diabetes Mellitus	No	Yes	No	No	No	No	Yes	No	No	Left eye	One eye	Good	Good ‎/ Very good		One eye (RE or LE) poor vision	More than three times	More than 3 times	14 weeks ago	More than 12 weeks ago	Better		Yes	More than 3 times	Not affected	Not affected	Worried	Worried	Afraid of being infected	Yes	No	No	No	No	No	Not affected	Not affected
78	Male	Chinese	Buddha	Buddha	No education	Primary education and lower	Unemployed	800	<=2000	Single	Living with family	Diabetes Mellitus, Hypertension	No	Yes	Yes	No	No	No	No	No	No	Left eye	One eye	Poor	Very poor ‎/ poor		One eye (RE or LE) poor vision	More than three times	More than 3 times	14 weeks ago	More than 12 weeks ago	No changes		Yes	Once	Not affected	Not affected	A bit worried	Worried	Afraid of being infected	Yes	No	No	No	No	No	Mildly affected	Affected	Freedom, Health
80	Male	Chinese	Buddha	Buddha	Secondary school	Secondary education	Unemployed	1000	<=2000	Married	Living with family	Diabetes Mellitus, Hypertension	No	Yes	Yes	No	No	No	No	No	No	Left eye	One eye	Poor	Very poor ‎/ poor		One eye (RE or LE) poor vision	More than three times	More than 3 times	14 weeks ago	More than 12 weeks ago	Better		Yes	More than 3 times	Mildly affected	Affected	Not worried	Not worried	Unsure about COVID19	No	No	No	No	No	Yes	Not affected	Affected	Social interaction (isolation and seperation due to quarantine)
69	Male	Malay	Islam	Islam	Bachelors degree	Tertiary education	Unemployed			Married	Living with family	Diabetes Mellitus, Hypertension, Heart disease	No	Yes	Yes	No	No	Yes	No	No	No	Left eye	One eye	Poor	Very poor ‎/ poor		One eye (RE or LE) poor vision	More than three times	More than 3 times	12 weeks ago	9 to 12 weeks ago	Better		Yes	Once	Not affected	Not affected	Worried	Worried	Afraid of being infected	Yes	No	No	No	No	No	Not affected	Affected	Financial, Freedom
69	Male	Malay	Islam	Islam	Bachelors degree	Tertiary education	Unemployed			Married	Living with family	Diabetes Mellitus, Hypertension, Heart disease	No	Yes	Yes	No	No	Yes	No	No	No	Left eye	One eye	Poor	Very poor ‎/ poor		One eye (RE or LE) poor vision	More than three times	More than 3 times	12 weeks ago	9 to 12 weeks ago	Better		Yes	Once	Not affected	Not affected	Worried	Worried	Afraid of being infected	Yes	No	No	No	No	No	Not affected	Affected	Financial, Freedom
69	Male	Malay	Islam	Islam	Bachelors degree	Tertiary education	Unemployed			Married	Living with family	Diabetes Mellitus, Hypertension, Heart disease	No	Yes	Yes	No	No	Yes	No	No	No	Left eye	One eye	Poor	Very poor ‎/ poor		One eye (RE or LE) poor vision	More than three times	More than 3 times	12 weeks ago	9 to 12 weeks ago	Better		Yes	Once	Not affected	Not affected	Worried	Worried	Afraid of being infected	Yes	No	No	No	No	No	Not affected	Affected	Financial, Freedom
78	Female	Chinese	Buddha	Buddha	Primary School	Primary education and lower	Unemployed	600	<=2000	Married	Living with family	Diabetes Mellitus, Hypertension, High cholesterol	No	Yes	Yes	No	Yes	No	No	No	No	Left eye	One eye	Poor	Very poor ‎/ poor		One eye (RE or LE) poor vision	More than three times	More than 3 times	14 weeks ago	More than 12 weeks ago	Better		Yes	More than 3 times	Not affected	Not affected	A bit worried	Worried	Afraid of being infected	Yes	No	No	No	No	No	Not affected	Affected	Freedom, Health
67	Male	Chinese	Buddha	Buddha	Primary School	Primary education and lower	Unemployed	1000	<=2000	Single	Living with family	Diabetes Mellitus, Hypertension, High cholesterol, Heart disease	No	Yes	Yes	No	Yes	Yes	No	No	No	Left eye	One eye	Poor	Very poor ‎/ poor		One eye (RE or LE) poor vision	More than three times	More than 3 times	5 weeks ago	5 to 8 weeks ago	No changes		Yes	Once	Not affected	Not affected	Worried	Worried	Afraid of being infected	Yes	No	No	No	No	No	Mildly affected	Affected	Freedom, Social interaction (isolation and seperation due to quarantine)
67	Male	Chinese	Buddha	Buddha	Primary School	Primary education and lower	Unemployed	1000	<=2000	Single	Living with family	Diabetes Mellitus, Hypertension, High cholesterol, Heart disease	No	Yes	Yes	No	Yes	Yes	No	No	No	Left eye	One eye	Poor	Very poor ‎/ poor		One eye (RE or LE) poor vision	More than three times	More than 3 times	5 weeks ago	5 to 8 weeks ago	No changes		Yes	Once	Not affected	Not affected	Worried	Worried	Afraid of being infected	Yes	No	No	No	No	No	Mildly affected	Affected	Freedom, Social interaction (isolation and seperation due to quarantine)
66	Female	Chinese	Buddha	Buddha	Secondary school	Secondary education	Unemployed	2000	<=2000	Divorced	Living with family	Heart disease	No	Yes	No	No	No	Yes	No	No	No	Left eye	One eye	Poor	Very poor ‎/ poor		One eye (RE or LE) poor vision	More than three times	More than 3 times	12 weeks ago	9 to 12 weeks ago	Better		Yes	More than 3 times	Very affected	Affected	Very worried	Worried	Afraid of being infected, Afraid of losing loved ones,Afraid of being quarantined,	Yes	Yes	No	No	Yes	No	Very affected	Affected	Health
72	Male	Malay	Islam	Islam	Diploma	Tertiary education	Unemployed	3000	2100 - 4000	Married	Living with family	Hypertension	No	Yes	Yes	No	No	No	No	No	No	Left eye	One eye	Moderate	Moderate		One eye (RE or LE) poor vision	More than three times	More than 3 times	14 weeks ago	More than 12 weeks ago	No changes		Yes	Twice	Not affected	Not affected	Worried	Worried	Afraid of being infected, Afraid of family being infected	Yes	No	Yes	No	No	No	Not affected	Affected	Health
80	Male	Malay	Islam	Islam	Primary School	Primary education and lower	Unemployed	4000	2100 - 4000	Married	Living with family	Hypertension	No	Yes	Yes	No	No	No	No	No	No	Left eye	One eye	Moderate	Moderate		One eye (RE or LE) poor vision	More than three times	More than 3 times	14 weeks ago	More than 12 weeks ago	Better		Yes	More than 3 times	Mildly affected	Affected	A bit worried	Worried	Afraid of family being infected, Afraid of infecting others	No	No	Yes	Yes	No	No	Mildly affected	Affected	Social interaction (isolation and seperation due to quarantine)
80	Male	Chinese	Buddha	Buddha	Secondary school	Secondary education	Unemployed			Single	Living with family	Hypertension, High cholesterol	No	Yes	Yes	No	Yes	No	No	No	No	Left eye	One eye	Poor	Very poor ‎/ poor		One eye (RE or LE) poor vision	More than three times	More than 3 times	5 weeks ago	5 to 8 weeks ago	Better		Yes	Twice	Not affected	Not affected	Worried	Worried	Afraid of being quarantined	No	No	No	No	Yes	No	Not affected	Affected	Freedom
79	Female	Chinese	Buddha	Buddha	Diploma	Tertiary education	Unemployed	2500	2100 - 4000	Single	Living alone	Diabetes Mellitus	No	Yes	No	No	No	No	No	No	No	Right eye	One eye	Moderate		Moderate	Both eye (RE & LE) average ‎/ good vision	More than three times	More than 3 times	10 weeks ago	9 to 12 weeks ago		Better	Yes	Once	Mildly affected	Affected	Worried	Worried	Afraid of being infected	Yes	No	No	No	No	No	Mildly affected	Affected	Financial
68	Female	Malay	Islam	Islam	Primary School	Primary education and lower	Unemployed	500	<=2000	Married	Living with family	Diabetes Mellitus	No	Yes	No	No	No	No	No	No	No	Right eye	One eye	Moderate		Moderate	Both eye (RE & LE) average ‎/ good vision	More than three times	More than 3 times	5 weeks ago	5 to 8 weeks ago		Better	Yes	Once	Not affected	Not affected	Worried	Worried	Afraid of being infected, Afraid of losing loved ones, Afraid of family being infected, Afraid of infecting others	Yes	Yes	Yes	Yes	No	No	Affected	Affected	Financial, Emotion (feels empty, boredom, silent), Basic needs (inadequate), Employment (losing job)
66	Female	Indian	Hindu	Hindu	Secondary school	Secondary education	Unemployed	1800	<=2000	Married	Living with family	Diabetes Mellitus, High cholesterol, Heart disease	No	Yes	No	No	Yes	Yes	No	No	No	Right eye	One eye	Moderate		Moderate	Both eye (RE & LE) average ‎/ good vision	More than three times	More than 3 times	8 weeks ago	5 to 8 weeks ago		No changes	Yes		Not affected	Not affected	Worried	Worried	Afraid of being infected, Afraid of family being infected	Yes	No	Yes	No	No	No	Affected	Affected	Freedom, Social interaction (isolation and seperation due to quarantine)
65	Female	Malay	Islam	Islam	Secondary school	Secondary education	Unemployed	1600	<=2000	Married	Living with family	Diabetes Mellitus, Hypertension	No	Yes	Yes	No	No	No	No	No	No	Right eye	One eye	Good		Good ‎/ Very good	Both eye (RE & LE) average ‎/ good vision	More than three times	More than 3 times	14 weeks ago	More than 12 weeks ago		No changes	Yes	More than 3 times	Mildly affected	Affected	Worried	Worried	Afraid of being infected	Yes	No	No	No	No	No	Mildly affected	Affected	Freedom, Social interaction (isolation and seperation due to quarantine)
70	Female	Malay	Islam	Islam	Secondary school	Secondary education	Unemployed	800	<=2000	Married	Living with family	Diabetes Mellitus, Hypertension	No	Yes	Yes	No	No	No	No	No	No	Right eye	One eye	Moderate		Moderate	Both eye (RE & LE) average ‎/ good vision	More than three times	More than 3 times	14 weeks ago	More than 12 weeks ago		No changes	Yes	Twice	Not affected	Not affected	Not worried at all	Not worried	Unsure about COVID19	No	No	No	No	No	Yes		Affected	Freedom, Social interaction (isolation and seperation due to quarantine)
75	Male	Chinese	Buddha	Buddha	Secondary school	Secondary education	Unemployed	500	<=2000	Married	Living with family	Diabetes Mellitus, Hypertension	No	Yes	Yes	No	No	No	No	No	No	Right eye	One eye	Moderate		Moderate	Both eye (RE & LE) average ‎/ good vision	Twice	1 to 3 times	14 weeks ago	More than 12 weeks ago		Better	Yes	More than 3 times	Not affected	Not affected	Not worried	Worried	Afraid of being infected	Yes	No	No	No	No	No	Not affected	Affected	Freedom
75	Female	Indian	Buddha	Buddha	Secondary school	Secondary education	Unemployed	1000	<=2000	Widowed	Living with family	Diabetes Mellitus, Hypertension	No	Yes	Yes	No	No	No	No	No	No	Right eye	One eye	Moderate		Moderate	Both eye (RE & LE) average ‎/ good vision	More than three times	More than 3 times	14 weeks ago	More than 12 weeks ago		Better	Yes	Twice	Mildly affected	Affected	Very worried	Worried	Unafraid/Not applicable	No	No	No	No	No	No	Mildly affected	Affected	Freedom, Health
63	Male	Malay	Islam	Islam	Masters degree	Tertiary education	Unemployed	9000	8100 - 10000	Married	Living with family	Diabetes Mellitus, Hypertension, High cholesterol	No	Yes	Yes	No	Yes	No	No	No	No	Right eye	One eye	Moderate		Moderate	Both eye (RE & LE) average ‎/ good vision	More than three times	More than 3 times	14 weeks ago	More than 12 weeks ago		Better	Yes	More than 3 times	Mildly affected	Affected	Worried	Worried	Afraid of being infected	Yes	No	No	No	No	No	Not affected	Not affected	Not affected
64	Male	Malay	Islam	Islam	Diploma	Tertiary education	Unemployed	3500	2100 - 4000	Married	Living with family	Diabetes Mellitus, Hypertension, High cholesterol	No	Yes	Yes	No	Yes	No	No	No	No	Right eye	One eye	Good		Good ‎/ Very good	Both eye (RE & LE) average ‎/ good vision	More than three times	More than 3 times	5 weeks ago	5 to 8 weeks ago		Worse	Yes	Twice	Mildly affected	Affected	Not worried	Worried	Afraid of losing loved ones, Afraid of infecting others	No	Yes	No	Yes	No	No	Mildly affected	Affected	Freedom
69	Male	Indian	Hindu	Hindu	Primary School	Primary education and lower	Unemployed	300	<=2000	Married	Living with family	Diabetes Mellitus, Hypertension, High cholesterol	No	Yes	Yes	No	Yes	No	No	No	No	Right eye	One eye	Moderate		Moderate	Both eye (RE & LE) average ‎/ good vision	Twice	1 to 3 times	14 weeks ago	More than 12 weeks ago		No changes	Yes	Twice	Unsure	Unsure	Very worried	Worried	Unafraid/Not applicable	No	No	No	No	No	No	Not affected	Affected	Health
77	Female	Malay	Islam	Islam	Primary School	Primary education and lower	Unemployed	900	<=2000	Married	Living with family	Diabetes Mellitus, Hypertension, High cholesterol	No	Yes	Yes	No	Yes	No	No	No	No	Right eye	One eye	Good		Good ‎/ Very good	Both eye (RE & LE) average ‎/ good vision	More than three times	More than 3 times	5 weeks ago	5 to 8 weeks ago		No changes	Yes	Once	Not affected	Not affected	Worried	Worried	Afraid of being infected, Afraid of losing loved ones, Afraid of family being infected	Yes	Yes	Yes	No	No	No	Not affected	Affected	Social interaction (isolation and seperation due to quarantine)
71	Female	Chinese	Buddha	Buddha	Secondary school	Secondary education	Unemployed			Married	Living with family	Diabetes Mellitus, Hypertension, High cholesterol, Heart disease	No	Yes	Yes	No	Yes	Yes	No	No	No	Right eye	One eye	Moderate		Moderate	Both eye (RE & LE) average ‎/ good vision	More than three times	More than 3 times	5 weeks ago	5 to 8 weeks ago		Better	Yes	Once	Unsure	Unsure	Not worried at all	Not worried	Unsure about COVID19	No	No	No	No	No	Yes	Not affected	Affected	Freedom
68	Female	Chinese	Buddha	Buddha	Primary School	Primary education and lower	Unemployed			Married	Living with family	Hypertension, High cholesterol	No	Yes	Yes	No	Yes	No	No	No	No	Right eye	One eye	Poor		Very poor ‎/ poor	Both eye (RE & LE) poor vision	More than three times	More than 3 times	6 weeks ago	5 to 8 weeks ago		No changes	Yes	Once	Not affected	Not affected	Worried	Worried	Afraid of being infected	Yes	No	No	No	No	No	Not affected	Affected	Freedom
65	Male	Chinese	Buddha	Buddha	Secondary school	Secondary education	Unemployed	1000	<=2000	Married	Living with family	Diabetes Mellitus	No	Yes	No	No	No	No	No	No	No	Right eye	One eye	Poor		Very poor ‎/ poor	One eye (RE or LE) poor vision	More than three times	More than 3 times	5 weeks ago	5 to 8 weeks ago		Better	Yes	Once	Mildly affected	Affected	Worried	Worried	Afraid of being infected, Afraid of family being infected, Afraid of infecting others, Unsure about COVID19	Yes	No	Yes	Yes	No	Yes	Mildly affected	Affected	Financial, Freedom
69	Male	Malay	Islam	Islam	Diploma	Tertiary education	Unemployed			Married	Living with family	Diabetes Mellitus, Hypertension	No	Yes	Yes	No	No	No	No	No	No	Right eye	One eye	Poor		Very poor ‎/ poor	One eye (RE or LE) poor vision	More than three times	More than 3 times	8 weeks ago	5 to 8 weeks ago		Better	Yes	Once	Affected	Affected	Worried	Worried	Afraid of being infected	Yes	No	No	No	No	No	Affected	Affected	Freedom, Social interaction (isolation and seperation due to quarantine)
71	Male	Chinese	Buddha	Buddha	Secondary school	Secondary education	Still working	700	<=2000	Married	Living with family	Diabetes Mellitus, Hypertension	No	Yes	Yes	No	No	No	No	No	No	Right eye	One eye	Poor		Very poor ‎/ poor	One eye (RE or LE) poor vision	Twice	1 to 3 times	14 weeks ago	More than 12 weeks ago		No changes	Yes	More than 3 times	Mildly affected	Affected	A bit worried	Worried	Afraid of being infected	Yes	No	No	No	No	No	Very affected	Affected	Financial, Freedom, Health
74	Male	Malay	Islam	Islam	Secondary school	Secondary education	Unemployed	1000	<=2000	Married	Living with family	Heart disease	No	Yes	No	No	No	Yes	No	No	No	Right eye	One eye	Poor		Very poor ‎/ poor	One eye (RE or LE) poor vision	More than three times	More than 3 times	5 weeks ago	5 to 8 weeks ago		Better	Yes	More than 3 times	Very affected	Affected	Worried	Worried	Afraid of being infected	Yes	No	No	No	No	No	Very affected	Affected	Emotion (feels empty, boredom, silent)
70	Male	Chinese	Buddha	Buddha	Masters degree	Tertiary education	Unemployed	3000	2100 - 4000	Divorced	Living with family	High cholesterol, Heart disease	No	Yes	No	No	Yes	Yes	No	No	No	Right eye	One eye	Poor		Very poor ‎/ poor	One eye (RE or LE) poor vision	More than three times	More than 3 times	12 weeks ago	9 to 12 weeks ago		Better	Yes	Once	Affected	Affected	Worried	Worried	Afraid of being infected	Yes	No	No	No	No	No	Affected	Affected	Freedom, Social interaction (isolation and seperation due to quarantine), Health, Emotion (feels empty, boredom, sile
63	Female	Malay	Islam	Islam	Secondary school	Secondary education	Unemployed	2500	2100 - 4000	Married	Living with family	Hypertension	No	Yes	Yes	No	No	No	No	No	No	Right eye	One eye	Poor		Very poor ‎/ poor	One eye (RE or LE) poor vision	More than three times	More than 3 times	14 weeks ago	More than 12 weeks ago		No changes	Yes	Twice	Not affected	Not affected	Worried	Worried	Afraid of being infected	Yes	No	No	No	No	No	Mildly affected	Affected	Freedom, Social interaction (isolation and seperation due to quarantine)
[truncated: 35 more columns]
